# Supplementary material for: Cyclodextrin-Oligocaprolactone Derivatives—Synthesis and Advanced Structural Characterization by MALDI Mass Spectrometry
Source: Polymers (Basel). 2022 Mar 31;14(7):1436. doi: 10.3390/polym14071436 (PMC9003485; doi:10.3390/polym14071436)
Supplement: Supplementary file 1 [file polymers-14-01436-s001.zip]

Archive with 1 entries (1 files):
- polymers-1645861-SM.pdf
